# Supplementary material for: Systemic Inflammatory Changes in Spinal Cord Injured Patients after Adding Aquatic Therapy to Standard Physiotherapy Treatment
Source: Int J Mol Sci. 2024 Jul 21;25(14):7961. doi: 10.3390/ijms25147961 (PMC11277190; doi:10.3390/ijms25147961)
Supplement: Supplementary file 1 [file ijms-25-07961-s001.zip]

Archive with 1 entries (1 files):
- ijms-3079450-supplementary.pdf
